# Supplementary material for: Liver dECM–Gelatin Composite Bioink for Precise 3D Printing of Highly Functional Liver Tissues
Source: J Funct Biomater. 2023 Aug 9;14(8):417. doi: 10.3390/jfb14080417 (PMC10455418; doi:10.3390/jfb14080417)
Supplement: Supplementary file 1 [file jfb-14-00417-s001.zip]

Archive with 1 entries (1 files):
- jfb-2531343-supplementary.pdf
